# Supplementary material for: A candidate reference measurement procedure for quantification of glycocholic acid in human serum based on isotope dilution liquid chromatography-tandem mass spectrometry
Source: Anal Bioanal Chem. 2024 Jul 24;416(23):5121–31. doi: 10.1007/s00216-024-05449-9 (PMC11377629; doi:10.1007/s00216-024-05449-9)
Supplement: Supplementary file 2 — (XLS 21.5 KB) [file 216_2024_5449_MOESM2_ESM.xls]

## Sheet:  calculation process 
	20% matrix bias =[C- (0.8A+0.2B)]/ (0.8A+0.2B)×100%
	50% matrix bias =[D- (0.5A+0.5B)]/ (0.5A+0.5B)×100%
	80% matrix bias =[E- (0.2A+0.8B)]/ (0.2A+0.8B)×100%
		PAR of 0% matrix(A)	PAR of 100% matrix(B)	PAR of 20% matrix(C)	PAR of 50% matrix(D)	PAR of 80% matrix(E)
	Sample 1	1.015	0.941	0.980667	0.967667	0.951667
	Sample 2	0.998333	1.646	1.14	1.331	1.53067
	Sample 3	0.988333	1.08733	0.992667	1.066	1.07133
	Sample 4	0.994	0.657	0.932	0.83	0.731667
	Sample 5	1.00867	2.60333	1.337	1.79767	2.24467
	Sample 6	1.00733	1.64367	1.13633	1.31367	1.519
	Sample 7	1.005	7.46	2.31767	4.305	6.194
	Average of PAR	1.00238	2.29119	1.26233	1.65871	2.03471
	Average percent matrix bias	/	/	0.00173828	0.00724355	0.000632289
