# Supplementary material for: A candidate reference measurement procedure for quantification of glycocholic acid in human serum based on isotope dilution liquid chromatography-tandem mass spectrometry
Source: Anal Bioanal Chem. 2024 Jul 24;416(23):5121–31. doi: 10.1007/s00216-024-05449-9 (PMC11377629; doi:10.1007/s00216-024-05449-9)
Supplement: Supplementary file 3 — (XLS 53.5 KB) [file 216_2024_5449_MOESM3_ESM.xls]

## Sheet: normal healthy group
Quantify Compound Summary Report
Printed Fri Nov 10 15:11:44 2023
Compound 1: gca	endogenous disruptor
	Name	Sample Text	ID	RT	Area	IS Area	Response	S/N	Std. Conc	Height	ng/g	%Dev	Acq.Date	Acq.Time
1	20231105-001		LJ-1			38059							2023-11-05	1899-12-31 18:06:31
2	20231105-002		LJ-1			37563							2023-11-05	1899-12-31 18:16:03
3	20231105-003		LJ-2			39544							2023-11-05	1899-12-31 18:25:36
4	20231105-004		LJ-2			38828							2023-11-05	1899-12-31 18:35:11
5	20231105-005		L0920-1			37388							2023-11-05	1899-12-31 18:44:46
6	20231105-006		L0920-1			38893							2023-11-05	1899-12-31 18:54:20
7	20231105-007		L0920-2			39297							2023-11-05	1899-12-31 19:03:55
8	20231105-008		L0920-2			36600							2023-11-05	1899-12-31 19:13:30
9	20231105-009		CMC3-1	3.92	4709	39065	0.121	561		95408			2023-11-05	1899-12-31 19:23:04
10	20231105-010		CMC3-1	3.92	4874	40941	0.119	667		100447			2023-11-05	1899-12-31 19:32:39
11	20231105-011		CMC3-2	3.91	4976	40438	0.123	598		101603			2023-11-05	1899-12-31 19:42:14
12	20231105-012		CMC3-2	3.91	4677	37261	0.126	555		93389			2023-11-05	1899-12-31 19:51:48
13	20231105-013		CMC4-1	3.91	2155	39592	0.054	363		45037			2023-11-05	1899-12-31 20:01:23
14	20231105-014		CMC4-1	3.91	2173	38701	0.056	211		44532			2023-11-05	1899-12-31 20:10:58
15	20231105-015		CMC4-2	3.91	2203	38586	0.057	311		44808			2023-11-05	1899-12-31 20:20:33
16	20231105-016		CMC4-2	3.91	2143	37824	0.057	248		42996			2023-11-05	1899-12-31 20:30:07
17	20231105-017		YP-6	3.91	6545	37764	0.173	615		136617			2023-11-05	1899-12-31 20:39:42
18	20231105-018		YP-6	3.91	6620	39927	0.166	644		135013			2023-11-05	1899-12-31 20:49:16
19	20231105-019		YP-9	3.91	6391	38426	0.166	631		127661			2023-11-05	1899-12-31 20:58:51
20	20231105-020		YP-9	3.91	6401	38321	0.167	608		128377			2023-11-05	1899-12-31 21:08:26
21	20231105-021		YP-15	3.9	4369	37274	0.117	488		87862			2023-11-05	1899-12-31 21:18:00
22	20231105-022		YP-15	3.9	4478	37364	0.12	397		92559			2023-11-05	1899-12-31 21:27:35
23	20231105-023		YP-17	3.9	5686	35687	0.159	438		117568			2023-11-05	1899-12-31 21:37:10
24	20231105-024		YP-17	3.9	5462	35832	0.152	535		111545			2023-11-05	1899-12-31 21:46:44
25	20231105-025		YP-19	3.9	5413	37282	0.145	532		109910			2023-11-05	1899-12-31 21:56:19
26	20231105-026		YP-19	3.9	5672	38083	0.149	485		114318			2023-11-05	1899-12-31 22:05:54
27	20231105-027		YP-20	3.91	6492	38267	0.17	480		132794			2023-11-05	1899-12-31 22:15:28
28	20231105-028		YP-20	3.9	6201	35193	0.176	392		125497			2023-11-05	1899-12-31 22:25:03
29	20231105-029		YP-23	3.9	5437	48014	0.113	574		110396			2023-11-05	1899-12-31 22:34:38
30	20231105-030		YP-23	3.9	5379	47643	0.113	442		109040			2023-11-05	1899-12-31 22:44:12
31	20231105-031		YP-28	3.9	5532	35316	0.157	472		112895			2023-11-05	1899-12-31 22:53:47
32	20231105-032		YP-28	3.9	5654	35232	0.16	446		111412			2023-11-05	1899-12-31 23:03:22
33	20231105-033		YP-30	3.9	4862	38974	0.125	419		102926			2023-11-05	1899-12-31 23:12:56
34	20231105-034		YP-30	3.9	4811	38585	0.125	443		97086			2023-11-05	1899-12-31 23:22:31
35	20231105-035		YP-31	3.9	5198	39186	0.133	443		104057			2023-11-05	1899-12-31 23:32:06
36	20231105-036		YP-31	3.9	5190	38951	0.133	436		105511			2023-11-05	1899-12-31 23:41:41
37	20231105-037		YP-32	3.9	5870	40959	0.143	421		118124			2023-11-05	1899-12-31 23:51:15
38	20231105-038		YP-32	3.9	5785	40749	0.142	719		114359			2023-11-06	1899-12-31 00:00:50
39	20231105-039		YP-33	3.9	5797	37767	0.154	464		119289			2023-11-06	1899-12-31 00:10:25
40	20231105-040		YP-33	3.9	5670	34647	0.164	433		115828			2023-11-06	1899-12-31 00:19:59
41	20231105-041		YP-37	3.9	9046	39588	0.228	415		179915			2023-11-06	1899-12-31 00:29:34
42	20231105-042		YP-37	3.9	9036	38556	0.234	449		181226			2023-11-06	1899-12-31 00:39:09
43	20231105-043		YP-39	3.9	4214	38255	0.11	408		84132			2023-11-06	1899-12-31 00:48:43
44	20231105-044		YP-39	3.9	4365	38289	0.114	456		88918			2023-11-06	1899-12-31 00:58:18
45	20231105-045		YP-43	3.9	6152	40169	0.153	639		126094			2023-11-06	1899-12-31 01:07:53
46	20231105-046		YP-43	3.9	6008	39125	0.154	659		122966			2023-11-06	1899-12-31 01:17:27
47	20231105-047		YP-51	3.9	8003	37253	0.215	810		163655			2023-11-06	1899-12-31 01:27:02
48	20231105-048		YP-51	3.9	8049	36796	0.219	762		162469			2023-11-06	1899-12-31 01:36:37
49	20231105-049		YP-52	3.9	4261	38709	0.11	333		86715			2023-11-06	1899-12-31 01:46:11
50	20231105-050		YP-52	3.9	4163	37521	0.111	365		83304			2023-11-06	1899-12-31 01:55:46
51	20231105-051		YP-53	3.9	8803	38513	0.229	731		176877			2023-11-06	1899-12-31 02:05:20
52	20231105-052		YP-53	3.9	8784	39048	0.225	589		179484			2023-11-06	1899-12-31 02:14:55
53	20231105-053		YP-54	3.9	6734	43854	0.154	781		135536			2023-11-06	1899-12-31 02:24:30
54	20231105-054		YP-54	3.89	6606	42284	0.156	668		133058			2023-11-06	1899-12-31 02:34:05
55	20231105-055		YP-55	3.9	5369	41713	0.129	400		107162			2023-11-06	1899-12-31 02:43:39
56	20231105-056		YP-55	3.9	5448	42270	0.129	245		108579			2023-11-06	1899-12-31 02:53:14
57	20231105-057		YP-58	3.89	6621	41434	0.16	714		137508			2023-11-06	1899-12-31 03:02:48
58	20231105-058		YP-58	3.89	6349	40127	0.158	343		129147			2023-11-06	1899-12-31 03:12:23
59	20231105-059		YP-61	3.89	3250	35868	0.091	287		65790			2023-11-06	1899-12-31 03:21:58
60	20231105-060		YP-61	3.9	3466	36460	0.095	364		73132			2023-11-06	1899-12-31 03:31:33
61	20231105-061		YP-62	3.9	3385	43028	0.079	453		66865			2023-11-06	1899-12-31 03:41:07
62	20231105-062		YP-62	3.89	3314	41524	0.08	370		67174			2023-11-06	1899-12-31 03:50:42
63	20231105-063		YP-66	3.9	3473	39406	0.088	396		72655			2023-11-06	1899-12-31 04:00:17
64	20231105-064		YP-66	3.9	3447	38755	0.089	371		69747			2023-11-06	1899-12-31 04:09:51
65	20231105-065		YP-67	3.89	3054	39507	0.077	362		60286			2023-11-06	1899-12-31 04:19:26
66	20231105-066		YP-67	3.89	3007	37980	0.079	279		60053			2023-11-06	1899-12-31 04:29:01
67	20231105-067		YP-68	3.89	7633	35678	0.214	548		154523			2023-11-06	1899-12-31 04:38:35
68	20231105-068		YP-68	3.89	7692	35553	0.216	740		152976			2023-11-06	1899-12-31 04:48:10
69	20231105-069		YP-70	3.89	4892	40870	0.12	456		100032			2023-11-06	1899-12-31 04:57:45
70	20231105-070		YP-70	3.89	4724	39971	0.118	289		96451			2023-11-06	1899-12-31 05:07:19
71	20231105-071		YP-71	3.89	5416	45821	0.118	491		108611			2023-11-06	1899-12-31 05:16:54
72	20231105-072		YP-71	3.89	5436	44945	0.121	646		110620			2023-11-06	1899-12-31 05:26:28
73	20231105-073		YP-76	3.89	7705	41073	0.188	1008		151003			2023-11-06	1899-12-31 05:36:04
74	20231105-074		YP-76	3.89	8110	42801	0.189	690		163168			2023-11-06	1899-12-31 05:45:38
75	20231105-075		YP-77	3.89	7546	38223	0.197	647		152381			2023-11-06	1899-12-31 05:55:13
76	20231105-076		YP-77	3.89	7595	38930	0.195	753		154832			2023-11-06	1899-12-31 06:04:47
77	20231105-077		YP-79	3.89	5762	41485	0.139	538		113806			2023-11-06	1899-12-31 06:14:22
78	20231105-078		YP-79	3.89	5861	41404	0.142	298		113077			2023-11-06	1899-12-31 06:23:57
79	20231105-079		YP-80	3.89	3538	39505	0.09	313		71410			2023-11-06	1899-12-31 06:33:31
80	20231105-080		YP-80	3.89	3600	39559	0.091	319		74566			2023-11-06	1899-12-31 06:43:06
81	20231105-081		YP-81	3.89	4084	41849	0.098	347		81994			2023-11-06	1899-12-31 06:52:40
82	20231105-082		YP-81	3.89	3876	41955	0.092	380		79974			2023-11-06	1899-12-31 07:02:15
83	20231105-083		YP-82	3.89	2224	41639	0.053	240		42644			2023-11-06	1899-12-31 07:11:50
84	20231105-084		YP-82	3.89	2183	40976	0.053	207		45142			2023-11-06	1899-12-31 07:21:25
85	20231105-085		YP-83	3.89	5934	45612	0.13	594		120963			2023-11-06	1899-12-31 07:30:59
86	20231105-086		YP-83	3.89	5748	44217	0.13	497		113866			2023-11-06	1899-12-31 07:40:34
87	20231105-087		YP-84	3.89	3718	44798	0.083	257		76555			2023-11-06	1899-12-31 07:50:09
88	20231105-088		YP-84	3.89	3874	44577	0.087	379		81226			2023-11-06	1899-12-31 07:59:43
89	20231105-089		CMC3-1	3.89	5401	44140	0.122	603		111864			2023-11-06	1899-12-31 08:09:18
90	20231105-090		CMC3-1	3.89	5281	43305	0.122	681		108740			2023-11-06	1899-12-31 08:18:53
91	20231105-091		CMC3-2	3.88	5006	42622	0.117	639		99981			2023-11-06	1899-12-31 08:28:27
92	20231105-092		CMC3-2	3.88	5492	42140	0.13	494		109307			2023-11-06	1899-12-31 08:38:02
93	20231105-093		CMC4-1	3.89	2446	44385	0.055	245		49582			2023-11-06	1899-12-31 08:47:36
94	20231105-094		CMC4-1	3.89	2455	44146	0.056	300		49259			2023-11-06	1899-12-31 08:57:11
95	20231105-095		CMC4-2	3.89	2341	42460	0.055	514		47495			2023-11-06	1899-12-31 09:06:46
96	20231105-096		CMC4-2	3.88	2429	42179	0.058	184		50299			2023-11-06	1899-12-31 09:16:20
97	20231105-097		HJ-1			41998							2023-11-06	1899-12-31 09:25:55
98	20231105-098		HJ-1			41164							2023-11-06	1899-12-31 09:35:29
99	20231105-099		HJ-2			40146							2023-11-06	1899-12-31 09:45:04
100	20231105-100		HJ-2			39916							2023-11-06	1899-12-31 09:54:39
101	20231105-101		HJ-4			42600							2023-11-06	1899-12-31 10:04:14
102	20231105-102		HJ-4			42265							2023-11-06	1899-12-31 10:13:48
103	20231105-103		H0920-1			40216							2023-11-06	1899-12-31 10:23:23
104	20231105-104		H0920-1			40661							2023-11-06	1899-12-31 10:32:58
105	20231105-105		H0920-2			39187							2023-11-06	1899-12-31 10:42:32
106	20231105-106		H0920-2			38647							2023-11-06	1899-12-31 10:52:07
107	20231105-107		H0920-4			39351							2023-11-06	1899-12-31 11:01:41
108	20231105-108		H0920-4			39784							2023-11-06	1899-12-31 11:11:16

## Sheet: patients group
Quantify Compound Summary Report
Printed Wed Feb 28 08:14:43 2024
Compound 1: gca	endogenous disruptor
	Name	Sample Text	ID	RT	Area	IS Area	Response	S/N	Std. Conc	Height	ng/g	%Dev	Acq.Date	Acq.Time
1	20240117-065		L3	3.83	280	9671250	0	14		7085			2024-02-28	1899-12-31 00:01:37
2	20240117-066		11	3.84	57947	9649170	0.006	1731		1341794			2024-02-27	1899-12-31 16:37:26
3	20240117-067		11	3.83	58830	9921425	0.006	1885		1358419			2024-02-28	1899-12-31 00:11:13
4	20240117-068		18	3.82	17924	9015144	0.002	585		410758			2024-02-27	1899-12-31 16:47:03
5	20240117-069		18	3.83	18897	9634049	0.002	630		434458			2024-02-28	1899-12-31 00:20:54
6	20240117-070		21	3.8	141854	7521342	0.019	3723		3302046			2024-02-27	1899-12-31 16:56:39
7	20240117-071		21	3.81	151326	8199021	0.018	3805		3549234			2024-02-28	1899-12-31 00:30:30
8	20240117-072		27	3.81	67315	8507005	0.008	2255		1546717			2024-02-27	1899-12-31 17:06:20
9	20240117-073		27	3.82	72433	8989147	0.008	2634		1674233			2024-02-28	1899-12-31 00:40:12
10	20240117-074		28	3.81	9276	8433877	0.001	337		218242			2024-02-27	1899-12-31 17:15:56
11	20240117-075		28	3.82	10188	9137870	0.001	413		233235			2024-02-28	1899-12-31 00:49:54
12	20240117-076		H3	3.83	644	9864320	0	25		14014			2024-02-28	1899-12-31 00:59:30
13	20240117-077		L2			1335100							2024-02-28	1899-12-31 01:09:03
14	20240117-078		24	3.84	11062	1004045	0.011	717		248576			2024-02-27	1899-12-31 18:16:33
15	20240117-079		24	3.83	10945	1028496	0.011	660		243982			2024-02-27	1899-12-31 18:04:05
16	20240117-080		29	3.83	21735	1021318	0.021	1285		483023			2024-02-27	1899-12-31 18:26:15
17	20240117-081		29	3.83	21127	1001268	0.021	782		477318			2024-02-27	1899-12-31 18:35:56
18	20240117-082		30	3.83	27669	1123474	0.025	1606		624550			2024-02-27	1899-12-31 18:45:29
19	20240117-083		30	3.82	27793	1131739	0.025	1237		618124			2024-02-27	1899-12-31 18:55:04
20	20240117-084		H2	3.84	59	1077403	0	5		1122			2024-02-27	1899-12-31 19:04:38
21	20240117-085		L1			111099							2024-02-27	1899-12-31 19:14:13
22	20240117-086		L1			108141							2024-02-27	1899-12-31 19:23:48
23	20240117-087		10	3.84	2228	96694	0.023	272		49174			2024-02-27	1899-12-31 19:33:22
24	20240117-088		10	3.84	2342	97564	0.024	228		53471			2024-02-27	1899-12-31 19:42:57
25	20240117-089		12	3.84	2283	99577	0.023	202		50398			2024-02-27	1899-12-31 19:52:32
26	20240117-090		12	3.84	2231	100227	0.022	258		50358			2024-02-27	1899-12-31 20:02:06
27	20240117-091		13	3.84	1913	102527	0.019	113		41856			2024-02-27	1899-12-31 20:11:41
28	20240117-092		13	3.84	1861	103616	0.018	170		41343			2024-02-27	1899-12-31 20:21:16
29	20240117-093		14	3.83	18313	109380	0.167	1067		416742			2024-02-27	1899-12-31 20:30:50
30	20240117-094		14	3.83	18819	110705	0.17	1036		424549			2024-02-27	1899-12-31 20:40:25
31	20240117-095		15	3.83	5026	107195	0.047	494		112412			2024-02-27	1899-12-31 20:50:00
32	20240117-096		15	3.84	4867	108403	0.045	371		109120			2024-02-27	1899-12-31 20:59:34
33	20240117-097		16	3.84	4950	95828	0.052	344		109341			2024-02-27	1899-12-31 21:09:09
34	20240117-098		16	3.83	4999	93417	0.054	347		111267			2024-02-27	1899-12-31 21:18:44
35	20240117-099		17	3.81	22757	230721	0.099	1565		503194			2024-02-27	1899-12-31 21:28:18
36	20240117-100		17	3.81	23617	236120	0.1	1210		530655			2024-02-27	1899-12-31 21:37:53
37	20240117-101		19	3.83	2995	130902	0.023	165		68461			2024-02-27	1899-12-31 21:47:28
38	20240117-102		19	3.83	2875	127388	0.023	220		63467			2024-02-27	1899-12-31 21:57:02
39	20240117-103		20	3.81	38828	172488	0.225	1546		909089			2024-02-27	1899-12-31 22:06:37
40	20240117-104		20	3.8	40722	174789	0.233	1374		956927			2024-02-27	1899-12-31 22:16:12
41	20240117-105		22	3.83	1077	118452	0.009	87		24399			2024-02-27	1899-12-31 22:25:46
42	20240117-106		22	3.83	1068	116179	0.009	55		23512			2024-02-27	1899-12-31 22:35:21
43	20240117-107		23	3.83	3161	109185	0.029	268		71415			2024-02-27	1899-12-31 22:44:56
44	20240117-108		23	3.83	3216	107126	0.03	232		72519			2024-02-27	1899-12-31 22:54:31
45	20240117-109		25	3.84	902	109152	0.008	66		19793			2024-02-27	1899-12-31 23:04:05
46	20240117-110		25	3.84	961	107411	0.009	67		22284			2024-02-27	1899-12-31 23:13:40
47	20240117-111		26	3.84	2606	103412	0.025	277		58254			2024-02-27	1899-12-31 23:23:14
48	20240117-112		26	3.84	2708	101819	0.027	253		58949			2024-02-27	1899-12-31 23:32:49
49	20240117-113		H1	3.83	3	116258	0	1		99			2024-02-27	1899-12-31 23:42:24
50	20240117-114		H1			116755							2024-02-27	1899-12-31 23:51:59
