# Supplementary material for: A candidate reference measurement procedure for quantification of glycocholic acid in human serum based on isotope dilution liquid chromatography-tandem mass spectrometry
Source: Anal Bioanal Chem. 2024 Jul 24;416(23):5121–31. doi: 10.1007/s00216-024-05449-9 (PMC11377629; doi:10.1007/s00216-024-05449-9)
Supplement: Supplementary file 4 — (XLS 27.0 KB) [file 216_2024_5449_MOESM4_ESM.xls]

## Sheet: Optimization of chromatograph
	ID	The quantitative result of GCA under condition B (ug/g)	The quantitative result of GCA under condition A (ug/g)	The sum of quantitative results of GCA and endogenous disruptor under condition B (ug/g)	（The sum of quantitative results of GCA and endogenous disruptor under condition B -The quantitative result of GCA under condition A）/The quantitative result of GCA under condition A	（The quantitative result of GCA under condition A- The quantitative result of GCA under condition B）/The quantitative result of GCA under condition B
	sample1	0.0521973	0.0606944	0.0591699	-0.0257648	0.162788
	sample2	0.04838	0.0553935	0.0542127	-0.0217821	0.144968
	sample3	0.0538103	0.0588902	0.0591734	0.00478554	0.0944041
	sample4	0.0385326	0.0431884	0.0427158	-0.011065	0.12083
	sample5	0.024321	0.0264956	0.0266139	0.00444591	0.089412
	sample6	0.0173294	0.01941	0.0195111	0.00517972	0.120063
	sample7	0.0344096	0.0365521	0.0374183	0.0231485	0.0622667
	sample8	0.0235087	0.025931	0.0258831	-0.0018517	0.103038
	sample9	0.0341233	0.0378547	0.0376743	-0.00478987	0.109351
	sample10	0.0300537	0.032792	0.0325816	-0.00645832	0.091112
	sample11	0.044264	0.0488488	0.0485978	-0.0051636	0.103577
	sample12	0.0146297	0.0162288	0.0162448	0.00098651	0.109303
	sample13	0.0268119	0.0322443	0.0315508	-0.0219773	0.202609
	sample14	0.0523325	0.0561971	0.0568864	0.0121185	0.0738465
	sample15	0.0297702	0.0324475	0.0325704	0.00377438	0.0899333
	sample16	0.0252617	0.0297983	0.0292292	-0.0194704	0.179584
	sample17	0.0281772	0.0306339	0.0304224	-0.00695176	0.0871882
	sample18	0.0256337	0.0293363	0.0298575	0.0174578	0.14444
	sample19	0.0539988	0.0607232	0.059648	-0.0180255	0.124528
	sample20	0.031177	0.033433	0.0336599	0.00674205	0.0723599
	sample21	0.0550553	0.0623878	0.0610836	-0.0213519	0.133185
	sample22	0.0255306	0.0266187	0.027258	0.0234538	0.0426213
	sample23	0.0675137	0.0719831	0.0713458	-0.00893342	0.0661998
	sample24	0.0365423	0.0389953	0.0387497	-0.00633966	0.0671282
	sample25	0.0288242	0.0300612	0.0305198	0.015024	0.0429184
	sample26	0.0238292	0.0275688	0.0280782	0.0181419	0.156934
	sample27	0.0265193	0.0290941	0.0292173	0.00421912	0.0970917
	sample28	0.0398933	0.0447815	0.0441906	-0.0133708	0.122533
	sample29	0.0226552	0.0260429	0.0257171	-0.0126654	0.149529
	sample30	0.0290388	0.0344985	0.0337766	-0.0213737	0.188015
	sample31	0.0361802	0.0405146	0.0407077	0.00474556	0.119799
	sample32	0.0253978	0.0265248	0.0271723	0.02383	0.0443741
	sample33	0.0349465	0.0371676	0.0376341	0.0123969	0.0635552
	sample34	0.0421632	0.0422454	0.0437835	0.0351311	0.00194841
	sample35	0.0816779	0.0924382	0.0904843	-0.0215936	0.13174
	sample36	0.0372729	0.0397274	0.0397676	0.00101175	0.0658523
	sample37	0.202688	0.209363	0.211688	0.0109838	0.032936
	sample38	0.20512	0.211405	0.213892	0.0116248	0.0306399
